# Supplementary material for: Proximate Composition, Antioxidant Properties, and Hepatoprotective Activity of Three Species of Shellfish of the Pacific Coast of Russia
Source: Molecules. 2021 Jun 3;26(11):3397. doi: 10.3390/molecules26113397 (PMC8199966; doi:10.3390/molecules26113397)
Supplement: Supplementary file 1 [file molecules-26-03397-s001.zip]

Archive with 1 entries (1 files):
- molecules-1217061-supplementary.pdf
